# Supplementary material for: A Phylogenetic Approach to Structural Variation in Organization of Nuclear Group I Introns and Their Ribozymes
Source: Noncoding RNA. 2021 Jul 22;7(3):43. doi: 10.3390/ncrna7030043 (PMC8395846; doi:10.3390/ncrna7030043)
Supplement: Supplementary file 1 [file ncrna-07-00043-s001.zip]

Archive with 1 entries (1 files):
- ncrna-1280711-supplementary.pdf
